# Supplementary material for: A Model Iron Gall Ink: An In-Depth Study of Ageing Processes Involving Gallic Acid
Source: Molecules. 2022 Dec 6;27(23):8603. doi: 10.3390/molecules27238603 (PMC9735674; doi:10.3390/molecules27238603)
Supplement: Supplementary file 1 [file molecules-27-08603-s001.zip]

Archive with 1 entries (1 files):
- molecules-2030471-supplementary.pdf
